# Supplementary material for: Concern for Highly Pathogenic Avian Influenza Spillover into Cetaceans
Source: Viruses. 2025 Nov 24;17(12):1536. doi: 10.3390/v17121536 (PMC12737370; doi:10.3390/v17121536)
Supplement: Supplementary file 1 [file viruses-17-01536-s001.zip]

Archive with 7 entries (7 files):
- SupMat_HA.mas
- SupMat_M1.mas
- SupMat_NA.mas
- SupMat_NP.mas
- SupMat_PA.mas
- SupMat_PB1.mas
- SupMat_PB2.mas
